# Supplementary material for: Detoxification of 5-hydroxymethylfurfural by the Pleurotus ostreatus lignolytic enzymes aryl alcohol oxidase and dehydrogenase
Source: Biotechnol Biofuels. 2015 Apr 11;8:63. doi: 10.1186/s13068-015-0244-9 (PMC4403834; doi:10.1186/s13068-015-0244-9)
Supplement: Additional file 1: — Summary of the GC-MS analysis of P. ostreatus spent medium after growth in the presence of 30 mM HMF. The molecules were identified using standards. ND (not detected), +++ (high concentration), ++ (medium concentration), and + (low concentration). [file 13068_2015_244_MOESM1_ESM.xlsx]

## Sheet: Sheet1
Chemical	Cas no.	molecule	company	temp	catalog no.	price
2,5-Furandicarboxylic acid (FDCA)	3238-40-2		sigma	4-25 C	722081-5G	775
HMF alcohol	1883-75-6		Toronto Research Chemicals Product List	4 C	H947050	110$	800
2-​Furancarboxylic acid	6338-41-6		Toronto Research Chemicals Product List	(-20 C)	H947020	175$	1000
5-Hydroxymethyl-2-furaldehyde (HMF)	67-47-0		sigma	4 C	H40807

## Sheet: Sheet2
Chemical	Abbreviation	Cas no.	Molecule	RT, min	Time after HMF addition to the media
					8 hours	24 hours	48 hours
5-hydroxymethyl-2-furaldehyde	HMF	67-47-0		16	+++	++	ND
2,5-furandicarboxylic acid	FDCA	3238-40-2		13.52	ND	+	ND
2,5-bis-hydroxymethylfuran	HMF alcohol	1883-75-6		16.3	+++	+++	+++
